# Supplementary material for: Combined Dopamine and Grape Seed Extract-Loaded Solid Lipid Nanoparticles: Nasal Mucosa Permeation, and Uptake by Olfactory Ensheathing Cells and Neuronal SH-SY5Y Cells
Source: Pharmaceutics. 2023 Mar 8;15(3):881. doi: 10.3390/pharmaceutics15030881 (PMC10059967; doi:10.3390/pharmaceutics15030881)
Supplement: Supplementary file 1 [file pharmaceutics-15-00881-s001.zip]

Archive with 1 entries (1 files):
- pharmaceutics-2187364-supplementary.pdf
